# Supplementary material for: Identification of mitochondrial ATP synthase as the cellular target of Ru-polypyridyl-β-carboline complexes by affinity-based protein profiling
Source: Natl Sci Rev. 2024 Jul 5;11(8):nwae234. doi: 10.1093/nsr/nwae234 (PMC11304990; doi:10.1093/nsr/nwae234)
Supplement: nwae234_Supplemental_Files [file nwae234_supplemental_files.zip]

Archive with 1 entries (1 files):
- NSR_MS-2023-1317-SI.rar
